# Supplementary material for: Evaluation of a library of loxP variants with a wide range of recombination efficiencies by Cre
Source: PLoS One. 2022 Oct 21;17(10):e0276657. doi: 10.1371/journal.pone.0276657 (PMC9586403; doi:10.1371/journal.pone.0276657)
Supplement: S1 Table — (XLSX) [file pone.0276657.s001.xlsx]

## Sheet: Sheet1
Colony Number	Left arm													Spacer								Right arm													Number of substitutions
	1	2	3	4	5	6	7	8	9	10	11	12	13	14	15	16	17	18	19	20	21	22	23	24	25	26	27	28	29	30	31	32	33	34
WT	A	T	A	A	C	T	T	C	G	T	A	T	A	G	C	A	T	A	C	A	T	T	A	T	A	C	G	A	A	G	T	T	A	T	ー
Colony 1	A	T	A	A	C	T	T	C	G	T	A	T	A	G	C	A	T	A	C	A	T	T	A	T	A	C	G	A	A	G	T	T	T	T	1
Colony 2	A	T	A	A	C	T	T	C	G	T	A	T	A	G	C	A	T	A	C	A	T	T	A	T	A	A	G	G	A	G	T	T	A	T	2
Colony 3	A	T	A	A	C	T	T	C	G	T	A	T	A	G	C	A	T	A	C	A	T	T	A	T	A	C	G	A	C	G	T	T	A	T	1
Colony 4	A	T	A	A	C	T	T	C	G	T	A	T	A	G	C	A	T	A	C	A	T	T	G	T	A	C	G	G	A	G	T	T	A	T	2
Colony 5	A	T	A	A	C	T	T	C	G	T	A	T	A	G	C	A	T	A	C	A	T	C	A	T	C	C	T	A	A	G	T	T	A	T	3
Colony 6	A	T	A	A	C	T	T	C	G	T	A	T	A	G	C	A	T	A	C	A	T	G	A	T	A	C	C	A	A	A	T	G	A	A	5
Colony 7	A	T	A	A	C	T	T	C	G	T	A	T	A	G	C	A	T	A	C	A	T	T	A	T	A	C	G	A	A	G	T	T	A	T	0
Colony 8	A	T	A	A	C	T	T	C	G	T	A	T	A	G	C	A	T	A	C	A	T	T	A	T	A	C	T	A	A	G	T	T	A	T	1
Colony 9	A	T	A	A	C	T	T	C	G	T	A	T	A	G	C	A	T	A	C	A	T	T	A	T	A	C	G	A	A	G	T	T	A	A	1
Colony 10	A	T	A	A	C	T	T	C	G	T	A	T	A	G	C	A	T	A	C	A	T	T	A	T	A	C	G	A	A	G	T	T	C	T	1
Colony 11	A	T	A	A	C	T	T	C	G	T	A	T	A	G	C	A	T	A	C	A	T	T	A	T	A	C	G	A	A	C	T	T	T	T	2
Colony 12	A	T	A	A	C	T	T	C	G	T	A	T	A	G	C	A	T	A	C	A	T	T	A	T	A	C	G	C	A	T	C	T	A	T	3
Colony 13	A	T	A	A	C	T	T	C	G	T	A	T	A	G	C	A	T	A	C	A	T	A	A	T	A	C	G	A	C	G	T	T	A	G	3
Colony 14	A	T	A	A	C	T	T	C	G	T	A	T	A	G	C	A	T	A	C	A	T	T	A	T	A	C	G	A	A	G	T	T	A	G	1
Colony 15	A	T	A	A	C	T	T	C	G	T	A	T	A	G	C	A	T	A	C	A	T	T	A	T	C	C	C	A	A	G	T	T	A	T	2
Colony 16	A	T	A	A	C	T	T	C	G	T	A	T	A	G	C	A	T	A	C	A	T	T	A	T	A	C	G	A	T	G	T	T	T	T	2
Colony 17	A	T	A	A	C	T	T	C	G	T	A	T	A	G	C	A	T	A	C	A	T	T	A	T	A	C	G	A	A	G	T	T	A	T	0
Colony 18	A	T	A	A	C	T	T	C	G	T	A	T	A	G	C	A	T	A	C	A	T	T	A	T	T	C	G	A	A	G	T	T	A	T	1
Colony 19	A	T	A	A	C	T	T	C	G	T	A	T	A	G	C	A	T	A	C	A	T	T	A	T	A	C	G	A	A	A	T	C	A	T	2
Colony 20	A	T	A	A	C	T	T	C	G	T	A	T	A	G	C	A	T	A	C	A	T	T	A	T	A	C	G	A	A	G	T	T	C	T	1
Colony 21	A	T	A	A	C	T	T	C	G	T	A	T	A	G	C	A	T	A	C	A	T	T	A	T	A	C	G	A	A	G	T	T	A	T	0
Colony 22	A	T	A	A	C	T	T	C	G	T	A	T	A	G	C	A	T	A	C	A	T	T	A	T	A	A	T	A	A	G	T	T	A	T	2
Colony 23	A	T	A	A	C	T	T	C	G	T	A	T	A	G	C	A	T	A	C	A	T	T	A	T	A	C	G	A	A	G	T	T	A	T	0
Colony 24	A	T	A	A	C	T	T	C	G	T	A	T	A	G	C	A	T	A	C	A	T	T	A	T	A	C	T	A	A	G	T	T	A	T	1
Colony 25	A	T	A	A	C	T	T	C	G	T	A	T	A	G	C	A	T	A	C	A	T	T	A	T	A	C	G	A	A	G	A	T	A	A	2
Colony 26	A	T	A	A	C	T	T	C	G	T	A	T	A	G	C	A	T	A	C	A	T	T	A	T	A	C	G	A	A	G	T	T	A	T	0
Colony 27	A	T	A	A	C	T	T	C	G	T	A	T	A	G	C	A	T	A	C	A	T	T	A	T	A	C	G	A	A	G	T	T	A	T	0
Colony 28	A	T	A	A	C	T	T	C	G	T	A	T	A	G	C	A	T	A	C	A	T	A	A	T	A	C	C	A	A	G	T	T	A	T	1
Colony 29	A	T	A	A	C	T	T	C	G	T	A	T	A	G	C	A	T	A	C	A	T	T	A	T	A	C	G	A	A	G	T	T	A	T	0
Colony 30	A	T	A	A	C	T	T	C	G	T	A	T	A	G	C	A	T	A	C	A	T	T	A	T	A	C	G	A	T	G	T	T	A	T	1
