# Supplementary material for: Evaluation of a library of loxP variants with a wide range of recombination efficiencies by Cre
Source: PLoS One. 2022 Oct 21;17(10):e0276657. doi: 10.1371/journal.pone.0276657 (PMC9586403; doi:10.1371/journal.pone.0276657)
Supplement: S2 Table — (XLSX) [file pone.0276657.s002.xlsx]

## Sheet: Sheet1
Sequence of loxP variants			Number of substitutions	Cleavage rate between loxP sequences measured by qPCR (%)	SD (N=2)	Related Figure
Left REB	Spacer	Right RBE
ATAACTTCGTATA	-GCATACAT-	GGCCAACGAAGCG	13	0.51	0.0055	Fig 7
ATAACTTCGTATA	-GCATACAT-	GCCGAGACATCCG	10	0.74	0.00088	Fig 7
ATAACTTCGTATA	-GCATACAT-	GGCGCCTGGACAT	9	0.93	0.13	Fig 7
ATAACTTCGTATA	-GCATACAT-	CCAATAGTAACGA	12	2.3	0.064	Fig 7
ATAACTTCGTATA	-GCATACAT-	ATCCTACATCCTT	11	5.2	0.17	Fig 7
ATAACTTCGTATA	-GCATACAT-	ACCATACACATAT	7	9.6	0.32	Fig 7
ATAACTTCGTATA	-GCATACAT-	GATGTCAAGATAG	6	19.2	2	Fig 6B
ATAACTTCGTATA	-GCATACAT-	CGTACAAAGTTAT	3	27.4	0.082	Fig 6B
ATAACTTCGTATA	-GCATACAT-	TGCAACAAGTCAT	5	30.4	0.61	Fig 6B
ATAACTTCGTATA	-GCATACAT-	AAATCGAAGTCAT	4	32	5.2	Fig 6B
ATAACTTCGTATA	-GCATACAT-	AAAACGATGTAAT	4	32.7	1.5	Fig 6B
ATAACTTCGTATA	-GCATACAT-	AAAACGAAGTTAT	2	32.8	6.4	Fig 6B
ATAACTTCGTATA	-GCATACAT-	AAAGCGGAGTTAT	4	35.9	0.36	Fig 6B
ATAACTTCGTATA	-GCATACAT-	CATACCTCGTCAT	5	37	0.37	Fig 6B
ATAACTTCGTATA	-GCATACAT-	CATACCAAGTACT	4	40.1	2.13	Fig 6B
