# Supplementary material for: Evaluation of a library of loxP variants with a wide range of recombination efficiencies by Cre
Source: PLoS One. 2022 Oct 21;17(10):e0276657. doi: 10.1371/journal.pone.0276657 (PMC9586403; doi:10.1371/journal.pone.0276657)
Supplement: S3 Table — (XLSX) [file pone.0276657.s003.xlsx]

## Sheet: Sheet1
Primer name	Forward/Reverse	Primer sequence
primer_No. 1	Forward	GTGAGCGCGCGTAATAC
primer_No. 2	Reverse	AACAGCTATGACCATGATTACGCCAAGCGCGCAATTAACATAACTTCGTATAATGTATGCTATACGAAGTTATGGCATATGGAATGACTTGGCGTTGTTC
primer_No. 3	Reverse	AACAGCTATGACCATGATTACG
primer_No. 4	Forward	ATTCCTGCAGCCCGGGGGATCTTAGTTTTGCTGGCCGCATCTTCTCAAATATG
primer_No. 5	Forward	CGAACATAAACAACCATAACTTCGTATAGGATACTTTATACGAAGTTATATGTCTGCCCCTAAGAAGATCGTCG
primer_No. 6	Reverse	TTAGTTTCGACGGATATAACTTCGTATAATGTATGCTATACGAAGTTATATGTCGAAAGCTACATATAAGGAACGTGCTG
primer_No. 7	Reverse	TTAGTTTCGACGGATCTATCTTGACATCATGTATGCTATACGAAGTTATATGTCGAAAGCTACATATAAGGAACGTGCTG
primer_No. 8	Reverse	TTAGTTTCGACGGATATAACTTTGTACGATGTATGCTATACGAAGTTATATGTCGAAAGCTACATATAAGGAACGTGCTG
primer_No. 9	Reverse	TTAGTTTCGACGGATATGACTTGTTGCAATGTATGCTATACGAAGTTATATGTCGAAAGCTACATATAAGGAACGTGCTG
primer_No. 10	Reverse	TTAGTTTCGACGGATATGACGAGGTATGATGTATGCTATACGAAGTTATATGTCGAAAGCTACATATAAGGAACGTGCTG
primer_No. 11	Reverse	TTAGTTTCGACGGATATGACTTCGATTTATGTATGCTATACGAAGTTATATGTCGAAAGCTACATATAAGGAACGTGCTG
primer_No. 12	Reverse	TTAGTTTCGACGGATATAACTCCGCTTTATGTATGCTATACGAAGTTATATGTCGAAAGCTACATATAAGGAACGTGCTG
primer_No. 13	Reverse	TTAGTTTCGACGGATATAACTTCGTTTTATGTATGCTATACGAAGTTATATGTCGAAAGCTACATATAAGGAACGTGCTG
primer_No. 14	Reverse	TTAGTTTCGACGGATATTACATCGTTTTATGTATGCTATACGAAGTTATATGTCGAAAGCTACATATAAGGAACGTGCTG
primer_No. 15	Reverse	TTAGTTTCGACGGATAGTACTTGGTATGATGTATGCTATACGAAGTTATATGTCGAAAGCTACATATAAGGAACGTGCTG
primer_No. 16	Forward	GTCAATCGTATGTGAATGCTGGTCGC
primer_No. 17	Reverse	CGCTGCTGTCTCCCCGACATTC
primer_No. 18	Forward	GCCACTGAGGTTCTTCTTTCATATACTTCCTT
primer_No. 19	Reverse	CTGCAGCCGCTGCTGTCTC
primer_No. 20	Forward	TGCCCAGATGCGAAGTTAAGTGCG
primer_No. 21	Reverse	AGTTTTAAAACACCAAGAACTTAGTTTCGACGG
