# Supplementary material for: Evaluation of a library of loxP variants with a wide range of recombination efficiencies by Cre
Source: PLoS One. 2022 Oct 21;17(10):e0276657. doi: 10.1371/journal.pone.0276657 (PMC9586403; doi:10.1371/journal.pone.0276657)
Supplement: S1 File — (XLSX) [file pone.0276657.s004.xlsx]

## Sheet: Sheet1
Right RBE of loxP sequence	Number of substitutions	The number of NGS reads				Non-leavage rate (%)	Cleavage rate between loxP sequences (%)
		Non-cleavage	Cleavage between loxP	Cleavage between lox2272	Total
ATAACTTCGTAGA	1	2108	10747	12536	25391	8.3	46.2
ATAACTTCGTATG	1	701	12058	13443	26202	2.7	47.3
ATAACTTCGTGTA	1	662	8175	8490	17327	3.8	49.1
ATAACGTCGTATA	1	584	7075	7223	14882	3.9	49.5
ATAACTTCGTATT	1	542	9732	9880	20154	2.7	49.6
ATAACTTGGTATA	1	1685	20633	20883	43201	3.9	49.7
ATAACCTCGTATA	1	611	7483	7540	15634	3.9	49.8
AGAACTTCGTATA	1	1249	17534	17456	36239	3.4	50.1
ATAACTTCGTTTA	1	976	9398	9301	19675	5	50.3
ATCACTTCGTATA	1	988	13606	13446	28040	3.5	50.3
ATAACTTCGTAAA	1	628	8315	8149	17092	3.7	50.5
ATATCTTCGTATA	1	1375	12764	12490	26629	5.2	50.5
ATAACTTCGAATA	1	1125	13330	12994	27449	4.1	50.6
ATAACTACGTATA	1	982	12377	11799	25158	3.9	51.2
ACAACTTCGTATA	1	477	6744	6412	13633	3.5	51.3
AAAACTTCGTATA	1	873	12811	12180	25864	3.4	51.3
ATAACTTCGGATA	1	2252	21142	19950	43344	5.2	51.5
ATAACTTCGCATA	1	939	12838	12085	25862	3.6	51.5
CTAACTTCGTATA	1	1059	14723	13739	29521	3.6	51.7
ATAACTTCGTACA	1	580	9002	8301	17883	3.2	52
ATAACTTTGTATA	1	661	9653	8865	19179	3.4	52.1
ATAACTCCGTATA	1	442	7041	6461	13944	3.2	52.1
ATAACATCGTATA	1	631	8989	8220	17840	3.5	52.2
ATAACTTCGTCTA	1	1070	6377	5791	13238	8.1	52.4
GTAACTTCGTATA	1	770	13693	12410	26873	2.9	52.5
ATAGCTTCGTATA	1	814	13612	12292	26718	3	52.5
ATAATTTCGTATA	1	865	14445	12985	28295	3.1	52.7
ATAACTTAGTATA	1	838	11749	10556	23143	3.6	52.7
ATAACTTCTTATA	1	1452	19155	17160	37767	3.8	52.7
ATAACTTCGTATC	1	676	5380	4747	10803	6.3	53.1
ATAACTGCGTATA	1	583	6789	5756	13128	4.4	54.1
TTAACTTCGTATA	1	866	15841	13380	30087	2.9	54.2
ATAAGTTCGTATA	1	1665	20393	17087	39145	4.3	54.4
ATAAATTCGTATA	1	781	11384	9522	21687	3.6	54.5
ATAACTTCATATA	1	657	12857	10396	23910	2.7	55.3
ATTACTTCGTATA	1	1073	22374	16713	40160	2.7	57.2
ATGACTTCGTATA	1	211	5893	4216	10320	2	58.3
ATAACTTCCTATA	1	528	10383	7370	18281	2.9	58.5
ATACCTTCGTATA	1	599	10008	6312	16919	3.5	61.3
ATAACTTCGTTTT	2	70	500	1186	1756	4	29.7
ACAACTTCGTATC	2	90	941	1729	2760	3.3	35.2
ATAACTACGTATC	2	43	491	873	1407	3.1	36
ATGACTTCGTATC	2	72	568	1002	1642	4.4	36.2
ATTACTTCGTATC	2	21	286	500	807	2.6	36.4
ATAACTGCGTATC	2	33	216	374	623	5.3	36.6
ATAACGTCGTATC	2	42	418	705	1165	3.6	37.2
ATAAATTCGTATC	2	50	415	699	1164	4.3	37.3
ATAACATCGTATC	2	75	934	1516	2525	3	38.1
ATAACTTTGTATC	2	108	996	1564	2668	4	38.9
ATAACTTCATATC	2	17	251	382	650	2.6	39.7
ATAGCTTCGTATC	2	16	201	296	513	3.1	40.4
AGAACTTCGTATT	2	13	321	472	806	1.6	40.5
ATAACTTCCTATC	2	19	258	374	651	2.9	40.8
ATAACTTCCTATG	2	48	637	916	1601	3	41
ATAACTTCGGATT	2	27	207	288	522	5.2	41.8
ATAACTTAGTATC	2	149	1418	1959	3526	4.2	42
TTAACTTCGTAGA	2	41	202	279	522	7.9	42
ATAACTTCGAATT	2	23	252	348	623	3.7	42
ATAACTTCTTATC	2	62	524	721	1307	4.7	42.1
ATTACTTCGTATT	2	43	613	828	1484	2.9	42.5
ATAACTTTGTATT	2	41	299	403	743	5.5	42.6
ATAACTCCGTAAA	2	15	256	345	616	2.4	42.6
ATAACGTCGTATG	2	606	5956	8010	14572	4.2	42.6
ATTACTTCGTTTA	2	103	1051	1405	2559	4	42.8
ATAACTTGGTAAA	2	158	2004	2672	4834	3.3	42.9
ATAACTTGGTCTA	2	104	501	668	1273	8.2	42.9
ATAACTCCGTACA	2	38	539	717	1294	2.9	42.9
ATAACTTTGTATG	2	117	1209	1598	2924	4	43.1
ACAACTTCGAATA	2	16	377	498	891	1.8	43.1
ATAACTAGGTATA	2	16	297	388	701	2.3	43.4
ATAACTTCGTGTT	2	41	623	811	1475	2.8	43.4
ATAAGTTCGTATT	2	74	682	883	1639	4.5	43.6
ATACCTTCGTATT	2	21	389	503	913	2.3	43.6
ATAACTTCGTAGG	2	33	374	483	890	3.7	43.6
ATCACTTCGTATT	2	240	3348	4307	7895	3	43.7
ATAGCTTCGTATG	2	32	428	549	1009	3.2	43.8
GTAACTTCGTATC	2	18	344	441	803	2.2	43.8
ATAACTTCGTTGA	2	522	6220	7962	14704	3.6	43.9
ATAACTTCGTAGT	2	43	278	355	676	6.4	43.9
ATGACTTCGTATT	2	24	263	335	622	3.9	44
ACAACTTTGTATA	2	17	289	368	674	2.5	44
CTAACTTCGTATT	2	17	299	380	696	2.4	44
AAAACTCCGTATA	2	59	386	488	933	6.3	44.2
ATAACTTGGAATA	2	66	975	1231	2272	2.9	44.2
GTAACTTCGTATG	2	14	348	438	800	1.8	44.3
TTAACTTCGTATG	2	139	2273	2857	5269	2.6	44.3
ATAACGTCATATA	2	31	491	616	1138	2.7	44.4
ATAAGTTCGTACA	2	68	1042	1307	2417	2.8	44.4
ATAACTGCGTATT	2	49	779	976	1804	2.7	44.4
ATAACGTCGTACA	2	17	230	288	535	3.2	44.4
ATAAGTTCGAATA	2	19	247	306	572	3.3	44.7
ATAATTTCGTATG	2	49	872	1076	1997	2.5	44.8
ATAACTGCGGATA	2	53	351	432	836	6.3	44.8
ATAATTTCGTATT	2	40	634	780	1454	2.8	44.8
ATAACTTCGTGTC	2	153	2193	2698	5044	3	44.8
ATAACTTCTTATT	2	59	689	847	1595	3.7	44.9
ATAACTTGGTTTA	2	266	2778	3401	6445	4.1	45
ATAACTTCGTCTT	2	285	3649	4464	8398	3.4	45
ACAACTGCGTATA	2	25	274	335	634	3.9	45
ATACCTTGGTATA	2	45	473	577	1095	4.1	45
ATAACTTCGTAAG	2	39	418	509	966	4	45.1
ATAACTTTGTAAA	2	27	283	344	654	4.1	45.1
AGAACCTCGTATA	2	42	744	903	1689	2.5	45.2
AGGACTTCGTATA	2	65	1125	1365	2555	2.5	45.2
ATAACTTCGGATG	2	40	407	493	940	4.3	45.2
ATGACGTCGTATA	2	32	689	825	1546	2.1	45.5
ATAACTCCGTATT	2	99	1415	1694	3208	3.1	45.5
ATAACTTCGTTTG	2	23	311	371	705	3.3	45.6
ATAACTTCGAGTA	2	85	1065	1270	2420	3.5	45.6
ATAACTTCATGTA	2	201	2452	2914	5567	3.6	45.7
ATAACCTCGTAAA	2	44	563	669	1276	3.4	45.7
ATAACTTCGAACA	2	56	512	608	1176	4.8	45.7
ATAACTTAGTGTA	2	92	1362	1616	3070	3	45.7
ACAATTTCGTATA	2	12	232	275	519	2.3	45.8
ATAACTTCATTTA	2	156	2123	2516	4795	3.3	45.8
ATGACTTCGAATA	2	63	690	817	1570	4	45.8
ATAACTTCAAATA	2	32	532	628	1192	2.7	45.9
ATAACGTCGTGTA	2	49	589	694	1332	3.7	45.9
ATAACTCCGTATC	2	33	345	406	784	4.2	45.9
AGCACTTCGTATA	2	9	261	307	577	1.6	46
ATAACTTTGTGTA	2	134	1996	2345	4475	3	46
ATAACTTCGTGAA	2	45	655	768	1468	3.1	46
ATGCCTTCGTATA	2	33	552	646	1231	2.7	46.1
ATCACGTCGTATA	2	25	256	299	580	4.3	46.1
ATAACTTCCTCTA	2	49	665	776	1490	3.3	46.1
AGAACTCCGTATA	2	268	3743	4364	8375	3.2	46.2
AAAGCTTCGTATA	2	88	1126	1310	2524	3.5	46.2
ATATCTTCGTATT	2	38	472	549	1059	3.6	46.2
ATAACTTAGTCTA	2	41	570	662	1273	3.2	46.3
AGAACTTCGTTTA	2	265	3907	4519	8691	3	46.4
ATAACTTAGTATG	2	82	1189	1367	2638	3.1	46.5
ATAACTTCGAATG	2	64	836	961	1861	3.4	46.5
AGAACTTTGTATA	2	56	737	847	1640	3.4	46.5
CTATCTTCGTATA	2	28	614	704	1346	2.1	46.6
AGAACTTCGTGTA	2	56	964	1105	2125	2.6	46.6
CTAACTTCGTAAA	2	46	764	875	1685	2.7	46.6
ATAAGTTCTTATA	2	17	332	380	729	2.3	46.6
ATCACTTCATATA	2	17	256	293	566	3	46.6
ATAATTTCGTAGA	2	55	885	1012	1952	2.8	46.7
ACAACGTCGTATA	2	12	260	297	569	2.1	46.7
ATACCTTCGTAAA	2	112	1402	1601	3115	3.6	46.7
ATAACTTCCTAAA	2	369	4096	4676	9141	4	46.7
ATGACTCCGTATA	2	62	836	954	1852	3.3	46.7
ATAACTTAGTAGA	2	47	447	510	1004	4.7	46.7
ATAACTTCGATTA	2	227	2969	3386	6582	3.4	46.7
GTAACTACGTATA	2	121	630	715	1466	8.3	46.8
ATGACTTCGTACA	2	84	832	941	1857	4.5	46.9
ATAACTACGTAAA	2	977	7732	8729	17438	5.6	47
ATAACTTCGTTAA	2	33	506	571	1110	3	47
ATAACTTTATATA	2	35	523	590	1148	3	47
ACACCTTCGTATA	2	9	271	305	585	1.5	47
ATAACGTCTTATA	2	45	520	585	1150	3.9	47.1
ATTACGTCGTATA	2	41	500	562	1103	3.7	47.1
ATAAATGCGTATA	2	23	332	373	728	3.2	47.1
ATAACGTCGTTTA	2	272	3380	3796	7448	3.7	47.1
ATAACGTCGAATA	2	127	1738	1951	3816	3.3	47.1
ATACCTCCGTATA	2	57	710	797	1564	3.6	47.1
ATAACTTGGTAGA	2	99	1030	1155	2284	4.3	47.1
ATCACCTCGTATA	2	296	2778	3113	6187	4.8	47.2
ATAACTACGAATA	2	146	1441	1614	3201	4.6	47.2
ATAACTTCCCATA	2	93	1610	1803	3506	2.7	47.2
ATAACGACGTATA	2	36	530	592	1158	3.1	47.2
ATAACTTGGGATA	2	252	3222	3590	7064	3.6	47.3
AGAACTTCGTAAA	2	51	550	612	1213	4.2	47.3
ATAACCTCGAATA	2	113	1798	1998	3909	2.9	47.4
ATAAGCTCGTATA	2	80	961	1067	2108	3.8	47.4
ATAACTTTGTCTA	2	96	1313	1456	2865	3.4	47.4
ATAACTTCGTCAA	2	21	389	430	840	2.5	47.5
AAAACCTCGTATA	2	58	465	514	1037	5.6	47.5
ATAAGTCCGTATA	2	23	418	462	903	2.5	47.5
ATACCTTCATATA	2	35	453	499	987	3.5	47.6
ACAACTTAGTATA	2	57	838	923	1818	3.1	47.6
CTAACTTCGTGTA	2	133	2038	2243	4414	3	47.6
ATGACTTCGTAAA	2	46	673	739	1458	3.2	47.7
GGAACTTCGTATA	2	32	515	563	1110	2.9	47.8
CTAACTGCGTATA	2	16	322	352	690	2.3	47.8
ATAACTGAGTATA	2	34	527	575	1136	3	47.8
ATAGCTTCGTAGA	2	30	308	335	673	4.5	47.9
CTAAATTCGTATA	2	28	420	456	904	3.1	47.9
ATAGCTTCGTTTA	2	12	319	346	677	1.8	48
ATAAATTCGTGTA	2	182	2600	2817	5599	3.3	48
CTAACCTCGTATA	2	49	1013	1097	2159	2.3	48
ATAATTACGTATA	2	175	2158	2335	4668	3.7	48
ATAATCTCGTATA	2	20	378	409	807	2.5	48
ATAACGTTGTATA	2	116	1416	1530	3062	3.8	48.1
ATAACTTCTTATG	2	49	494	532	1075	4.6	48.1
ATATCTACGTATA	2	285	3774	4064	8123	3.5	48.2
GTAACTTCGTAGA	2	93	521	561	1175	7.9	48.2
ATAACTGCGTTTA	2	106	1157	1245	2508	4.2	48.2
ACAACTTCGTAAA	2	45	619	666	1330	3.4	48.2
ATAAGTTCATATA	2	94	1309	1408	2811	3.3	48.2
ATAACTACGTTTA	2	279	3591	3858	7728	3.6	48.2
ATGACTACGTATA	2	40	494	530	1064	3.8	48.2
ATAACTTGGTGTA	2	113	1318	1413	2844	4	48.3
ATAACTTATTATA	2	54	444	476	974	5.5	48.3
ATAGCTTCCTATA	2	144	1733	1854	3731	3.9	48.3
ATAAGTTCGTTTA	2	626	2969	3176	6771	9.2	48.3
ATAACTTCCTGTA	2	24	633	677	1334	1.8	48.3
CTAACTTCGTCTA	2	24	261	279	564	4.3	48.3
GTAACTCCGTATA	2	18	363	388	769	2.3	48.3
ATAACTTCTTCTA	2	42	338	361	741	5.7	48.4
ATAAGTTCCTATA	2	30	269	287	586	5.1	48.4
AAAACTTTGTATA	2	114	1731	1845	3690	3.1	48.4
ATAACGTAGTATA	2	37	461	491	989	3.7	48.4
AAAACTTCGTTTA	2	43	545	580	1168	3.7	48.4
ATAACTTCGTCGA	2	52	503	535	1090	4.8	48.5
ATATCTTGGTATA	2	84	1418	1508	3010	2.8	48.5
ATAATTTCGTTTA	2	18	526	559	1103	1.6	48.5
ATAACATCGTAAA	2	45	438	464	947	4.8	48.6
ATGACTTCATATA	2	105	1545	1635	3285	3.2	48.6
ATAAGTTCGTAAA	2	28	533	563	1124	2.5	48.6
ATACCTTCGGATA	2	36	356	376	768	4.7	48.6
ATAACTTCGCAGA	2	53	573	604	1230	4.3	48.7
ATAAATTCGTTTA	2	182	2953	3112	6247	2.9	48.7
ATAACTTCTTAGA	2	169	2123	2234	4526	3.7	48.7
ATAACTTGCTATA	2	131	686	721	1538	8.5	48.8
ATAGCTTCGAATA	2	46	793	833	1672	2.8	48.8
ATACCTTTGTATA	2	354	4158	4364	8876	4	48.8
TTAACTCCGTATA	2	21	364	382	767	2.7	48.8
TTAACTTCTTATA	2	19	288	302	609	3.1	48.8
ACGACTTCGTATA	2	51	940	985	1976	2.6	48.8
TTAACTTGGTATA	2	13	255	267	535	2.4	48.9
ATAACTCCGTCTA	2	46	558	584	1188	3.9	48.9
ATATCTTAGTATA	2	28	690	722	1440	1.9	48.9
AGAACATCGTATA	2	118	1972	2062	4152	2.8	48.9
ATAACTTCCTTTA	2	15	465	486	966	1.6	48.9
GTCACTTCGTATA	2	13	254	265	532	2.4	48.9
ATAAATTCGTATT	2	45	533	556	1134	4	48.9
ATTCCTTCGTATA	2	89	1886	1963	3938	2.3	49
GTAACTTCGGATA	2	37	456	474	967	3.8	49
ATAACCTCGTCTA	2	73	799	830	1702	4.3	49
ATAACTACGTAGA	2	66	833	865	1764	3.7	49.1
ATAACCTCATATA	2	18	293	304	615	2.9	49.1
ATAGCTGCGTATA	2	40	680	705	1425	2.8	49.1
ATAACTGCTTATA	2	215	2180	2260	4655	4.6	49.1
ATAACCTTGTATA	2	31	659	683	1373	2.3	49.1
TTATCTTCGTATA	2	225	3454	3572	7251	3.1	49.2
CTAACTTCATATA	2	25	382	394	801	3.1	49.2
ATAACTTCGCTTA	2	86	1086	1120	2292	3.8	49.2
GTATCTTCGTATA	2	208	3480	3588	7276	2.9	49.2
ACAACTCCGTATA	2	614	6963	7174	14751	4.2	49.3
ATACCTTCGAATA	2	23	243	250	516	4.5	49.3
AGACCTTCGTATA	2	31	394	405	830	3.7	49.3
ATTACTACGTATA	2	86	693	712	1491	5.8	49.3
AAAACTTCGTACA	2	22	409	420	851	2.6	49.3
ATGACTGCGTATA	2	22	374	384	780	2.8	49.3
ATTACTTCGTACA	2	24	765	785	1574	1.5	49.4
ATCACTTCGTAGA	2	46	558	572	1176	3.9	49.4
ATACCTTCGTTTA	2	19	520	533	1072	1.8	49.4
ATAACTTTCTATA	2	482	5764	5903	12149	4	49.4
AGAACTTCGTACA	2	33	502	514	1049	3.1	49.4
ATTACTTCGTGTA	2	49	435	445	929	5.3	49.4
ATTACTTCTTATA	2	64	701	716	1481	4.3	49.5
ATAAGTTGGTATA	2	63	756	772	1591	4	49.5
ATAATTTCGTACA	2	127	1900	1939	3966	3.2	49.5
TTAACCTCGTATA	2	22	367	374	763	2.9	49.5
ATTTCTTCGTATA	2	59	1425	1452	2936	2	49.5
ATAAAGTCGTATA	2	75	929	946	1950	3.8	49.5
GTAACGTCGTATA	2	35	329	335	699	5	49.5
ATAACTATGTATA	2	18	332	338	688	2.6	49.6
ATAACTCCGGATA	2	32	501	510	1043	3.1	49.6
ATAGCTACGTATA	2	90	1754	1785	3629	2.5	49.6
ATAACTCAGTATA	2	11	287	292	590	1.9	49.6
ACAACTTCGGATA	2	194	1219	1238	2651	7.3	49.6
TTAACTTTGTATA	2	27	415	421	863	3.1	49.6
GTAACTTCGAATA	2	262	3164	3208	6634	3.9	49.7
ATAATTTTGTATA	2	100	1917	1942	3959	2.5	49.7
ATAGCTTCTTATA	2	144	1489	1508	3141	4.6	49.7
ATACCTTCGTACA	2	70	1099	1113	2282	3.1	49.7
ATAACCTCGGATA	2	66	1206	1221	2493	2.6	49.7
AAAACTTCGGATA	2	85	1305	1320	2710	3.1	49.7
ATAAGTTTGTATA	2	31	616	623	1270	2.4	49.7
GTAACTGCGTATA	2	83	1558	1575	3216	2.6	49.7
ATATCTTCGTAGA	2	239	2376	2399	5014	4.8	49.8
TTAACTTCGTCTA	2	34	286	288	608	5.6	49.8
ATATCTTTGTATA	2	117	1722	1733	3572	3.3	49.8
ATAACTTCTTACA	2	89	1186	1193	2468	3.6	49.9
ACAACTACGTATA	2	61	881	886	1828	3.3	49.9
ATAAGTTAGTATA	2	34	552	555	1141	3	49.9
TGAACTTCGTATA	2	57	1433	1439	2929	1.9	49.9
ATAACGCCGTATA	2	50	753	756	1559	3.2	49.9
ATCAATTCGTATA	2	185	2765	2776	5726	3.2	49.9
GAAACTTCGTATA	2	90	1731	1737	3558	2.5	49.9
ATAGGTTCGTATA	2	129	2312	2320	4761	2.7	49.9
ATAACTTCGGTTA	2	280	4309	4322	8911	3.1	49.9
ATAACTGCGTACA	2	78	1077	1080	2235	3.5	49.9
ATAAGTTCGTAGA	2	108	727	729	1564	6.9	49.9
ATAACTGCGTCTA	2	236	2278	2283	4797	4.9	49.9
AAAACTTCGTAAA	2	40	424	424	888	4.5	50
ATATCTTCGTAAA	2	22	363	363	748	2.9	50
TCAACTTCGTATA	2	112	1686	1685	3483	3.2	50
ATAACTTCGTCCA	2	56	918	917	1891	3	50
ATAAATTCATATA	2	58	917	916	1891	3.1	50
AAGACTTCGTATA	2	39	614	613	1266	3.1	50
ATAACTGTGTATA	2	42	565	564	1171	3.6	50
ATGACTTCGTGTA	2	35	795	791	1621	2.2	50.1
GTGACTTCGTATA	2	41	1111	1105	2257	1.8	50.1
ATCACATCGTATA	2	31	531	528	1090	2.8	50.1
ATAATTTCATATA	2	78	1024	1018	2120	3.7	50.1
ATCACTTCGTACA	2	74	1155	1147	2376	3.1	50.2
ATAACTCGGTATA	2	334	4892	4858	10084	3.3	50.2
ATAAATTGGTATA	2	143	3020	2997	6160	2.3	50.2
ATATCCTCGTATA	2	70	1278	1268	2616	2.7	50.2
ATTACTCCGTATA	2	32	354	351	737	4.3	50.2
AGAACTTCATATA	2	81	1382	1369	2832	2.9	50.2
ATAACTGGGTATA	2	85	1461	1447	2993	2.8	50.2
CGAACTTCGTATA	2	289	3647	3610	7546	3.8	50.3
AGAACTTCGCATA	2	37	650	643	1330	2.8	50.3
AAAACTTGGTATA	2	104	449	444	997	10.4	50.3
ATAACTTTGTTTA	2	41	428	423	892	4.6	50.3
ACAGCTTCGTATA	2	48	1056	1043	2147	2.2	50.3
ATTACTTCGTAAA	2	38	696	687	1421	2.7	50.3
ATAACATCTTATA	2	59	961	947	1967	3	50.4
ATAGCTTCATATA	2	286	4094	4030	8410	3.4	50.4
ATATGTTCGTATA	2	57	808	795	1660	3.4	50.4
ATAACTTGTTATA	2	20	242	238	500	4	50.4
TTAAGTTCGTATA	2	24	462	454	940	2.6	50.4
ATAATTTCGGATA	2	153	2049	2012	4214	3.6	50.5
ATTACATCGTATA	2	43	969	951	1963	2.2	50.5
ATCACTTCGTTTA	2	48	871	853	1772	2.7	50.5
ATCTCTTCGTATA	2	206	3592	3513	7311	2.8	50.6
ATCACTTAGTATA	2	35	525	513	1073	3.3	50.6
ATTACTTCCTATA	2	58	629	614	1301	4.5	50.6
ATGGCTTCGTATA	2	32	559	545	1136	2.8	50.6
ATTACTTGGTATA	2	250	3085	3006	6341	3.9	50.6
ATAGATTCGTATA	2	155	2219	2162	4536	3.4	50.7
CAAACTTCGTATA	2	180	2923	2844	5947	3	50.7
ATAAATTTGTATA	2	257	3305	3214	6776	3.8	50.7
ATAAATTCGAATA	2	18	288	280	586	3.1	50.7
ATATCTGCGTATA	2	27	356	346	729	3.7	50.7
ATAGCTTTGTATA	2	128	2225	2161	4514	2.8	50.7
ATAGCGTCGTATA	2	53	865	840	1758	3	50.7
ATATCATCGTATA	2	71	1171	1137	2379	3	50.7
CTGACTTCGTATA	2	65	845	820	1730	3.8	50.8
ATAGCATCGTATA	2	27	438	425	890	3	50.8
ATTACTTAGTATA	2	159	1064	1032	2255	7.1	50.8
GCAACTTCGTATA	2	65	1416	1373	2854	2.3	50.8
TAAACTTCGTATA	2	110	1677	1626	3413	3.2	50.8
CTAACTTCGTACA	2	247	3787	3667	7701	3.2	50.8
ATAATTTCTTATA	2	115	1365	1321	2801	4.1	50.8
ATAACATCATATA	2	108	1665	1611	3384	3.2	50.8
ACAAGTTCGTATA	2	17	422	408	847	2	50.8
ATAACTCCTTATA	2	32	629	608	1269	2.5	50.8
ATAATTTGGTATA	2	55	476	460	991	5.5	50.9
ATAACTTCTAATA	2	65	1113	1075	2253	2.9	50.9
ATACCTTCGTAGA	2	179	1908	1842	3929	4.6	50.9
ATCACTTTGTATA	2	72	830	801	1703	4.2	50.9
ATCACTTCGGATA	2	116	1446	1391	2953	3.9	51
ATATCTTCCTATA	2	92	1206	1160	2458	3.7	51
ATAGCTTCGGATA	2	186	2420	2326	4932	3.8	51
TTAACATCGTATA	2	50	641	616	1307	3.8	51
GTAACTTCGTAAA	2	38	845	812	1695	2.2	51
ATAACTCCCTATA	2	56	969	931	1956	2.9	51
GTAACTTCGTCTA	2	170	1923	1845	3938	4.3	51
ATAATTCCGTATA	2	205	3054	2924	6183	3.3	51.1
ATAATTTCCTATA	2	64	850	813	1727	3.7	51.1
GTTACTTCGTATA	2	36	505	483	1024	3.5	51.1
ATAACTTGATATA	2	42	664	635	1341	3.1	51.1
ACAACATCGTATA	2	62	771	737	1570	3.9	51.1
AAAACTTCGTAGA	2	266	3037	2901	6204	4.3	51.1
TTTACTTCGTATA	2	17	486	464	967	1.8	51.2
ATAACTTCGTTTC	2	32	513	489	1034	3.1	51.2
ATAACGGCGTATA	2	71	1068	1018	2157	3.3	51.2
ATTACTTCATATA	2	178	1407	1341	2926	6.1	51.2
ATCACTTCCTATA	2	105	1631	1554	3290	3.2	51.2
ATAGCTTCGTCTA	2	61	805	766	1632	3.7	51.2
ATAACTTTGGATA	2	45	505	479	1029	4.4	51.3
ATTACTTCGGATA	2	96	1154	1094	2344	4.1	51.3
ATAACTACCTATA	2	108	1529	1447	3084	3.5	51.4
AAAACTTAGTATA	2	123	1177	1113	2413	5.1	51.4
ATAATTTCGAATA	2	36	754	712	1502	2.4	51.4
ATATCTTCTTATA	2	70	859	811	1740	4	51.4
ATCACTTCGAATA	2	47	527	497	1071	4.4	51.5
AGAACTTGGTATA	2	121	1907	1797	3825	3.2	51.5
ATAAATTCGTAGA	2	731	2517	2371	5619	13	51.5
AGAAATTCGTATA	2	256	3305	3111	6672	3.8	51.5
CTAACTTAGTATA	2	41	574	540	1155	3.5	51.5
AGAACTGCGTATA	2	42	572	538	1152	3.6	51.5
ATAATTTCGTATC	2	44	585	550	1179	3.7	51.5
AAAATTTCGTATA	2	133	1818	1705	3656	3.6	51.6
GTAACTTTGTATA	2	379	4405	4124	8908	4.3	51.6
ATAATTTCGTCTA	2	99	1169	1091	2359	4.2	51.7
AGAACTTAGTATA	2	47	698	650	1395	3.4	51.8
ATGACTTCCTATA	2	49	1169	1088	2306	2.1	51.8
ATAACTTCGCCTA	2	50	876	814	1740	2.9	51.8
CTTACTTCGTATA	2	22	475	441	938	2.3	51.9
ATAACTTCGAAAA	2	31	569	528	1128	2.7	51.9
ATAACCTCGCATA	2	330	3166	2934	6430	5.1	51.9
ATTACTGCGTATA	2	35	532	493	1060	3.3	51.9
ATAAATTCGCATA	2	65	1393	1288	2746	2.4	52
ATAAATTCTTATA	2	51	729	673	1453	3.5	52
ATACTTTCGTATA	2	72	1149	1059	2280	3.2	52
ATGACTTCTTATA	2	65	1224	1123	2412	2.7	52.2
ATAACTTCTTTTA	2	37	496	454	987	3.7	52.2
ATAACTTCACATA	2	40	810	741	1591	2.5	52.2
AACACTTCGTATA	2	17	362	331	710	2.4	52.2
ATAACAGCGTATA	2	34	564	515	1113	3.1	52.3
GTAACTTCCTATA	2	10	302	275	587	1.7	52.3
ATAACCCCGTATA	2	28	382	344	754	3.7	52.6
CTAACATCGTATA	2	28	281	253	562	5	52.6
GTAATTTCGTATA	2	47	908	817	1772	2.7	52.6
ATATTTTCGTATA	2	164	2604	2342	5110	3.2	52.6
TTAACTTCGGATA	2	124	1973	1772	3869	3.2	52.7
ATAAACTCGTATA	2	13	356	319	688	1.9	52.7
ATAACTTCCAATA	2	56	675	601	1332	4.2	52.9
ATAGCTTCGTGTA	2	13	298	265	576	2.3	52.9
ATAAATTCGTCTA	2	72	1024	909	2005	3.6	53
TTAACTTCGTACA	2	114	1555	1380	3049	3.7	53
ATTGCTTCGTATA	2	10	424	376	810	1.2	53
ATAACATCGAATA	2	33	312	276	621	5.3	53.1
ATAAATTCGGATA	2	49	953	842	1844	2.7	53.1
ATAGCTTAGTATA	2	62	1126	993	2181	2.8	53.1
ATAACTTCATCTA	2	23	266	234	523	4.4	53.2
ATTATTTCGTATA	2	55	665	582	1302	4.2	53.3
GTAACTTAGTATA	2	36	416	361	813	4.4	53.5
ATACCTTCGTCTA	2	20	258	223	501	4	53.6
TTACCTTCGTATA	2	20	267	230	517	3.9	53.7
AGAATTTCGTATA	2	95	1263	1084	2442	3.9	53.8
TTAACTTAGTATA	2	36	387	332	755	4.8	53.8
TTAACTTCCTATA	2	13	289	247	549	2.4	53.9
ATAACATCGTACA	2	40	831	707	1578	2.5	54
AGAAGTTCGTATA	2	28	519	441	988	2.8	54.1
ATAACTTCGGCTA	2	75	618	525	1218	6.2	54.1
TTAACTGCGTATA	2	26	421	357	804	3.2	54.1
ATAACTTCCTAGA	2	38	432	363	833	4.6	54.3
ATGACTTAGTATA	2	268	3507	2935	6710	4	54.4
ATATCTTCGTACA	2	28	496	415	939	3	54.4
ATACATTCGTATA	2	55	792	659	1506	3.7	54.6
AAAACTTCGCATA	2	72	1257	1025	2354	3.1	55.1
ATAACATCGTAGA	2	88	714	572	1374	6.4	55.5
ATATCTTCGGATA	2	144	1531	1214	2889	5	55.8
ACAACTTCGTAGA	2	47	680	539	1266	3.7	55.8
ATGACTTCGGATA	2	159	2711	2115	4985	3.2	56.2
ATCCCTTCGTATA	2	33	799	623	1455	2.3	56.2
TTAACTTCGCATA	2	16	358	277	651	2.5	56.4
ATTACTTCGTATG	2	50	461	346	857	5.8	57.1
ATTAATTCGTATA	2	20	635	470	1125	1.8	57.5
TTAACGTCGTATA	2	38	872	625	1535	2.5	58.2
ATGACATCGTATA	2	75	1088	721	1884	4	60.1
ATAACGTGGTATA	2	77	781	464	1322	5.8	62.7
ATAACTGCATATA	2	57	1272	738	2067	2.8	63.3
ATAACTTGGTATT	2	83	2729	1516	4328	1.9	64.3
ATGACTTGGTATA	2	39	1810	959	2808	1.4	65.4
GTAACTTGGTATA	2	22	788	411	1221	1.8	65.7
CTAACTTCCTATA	2	21	350	179	550	3.8	66.2
ATAAATTCGTAAA	2	32	875	415	1322	2.4	67.8
ATAACTACGTGTA	2	22	616	274	912	2.4	69.2
AAAACTGCGTATA	2	118	4362	1855	6335	1.9	70.2
ATAACTTCGTACT	2	26	521	210	757	3.4	71.3
ATAATTTCGTGTA	2	13	578	195	786	1.7	74.8
ATAACTTCATATT	2	9	417	124	550	1.6	77.1
CTACCTTCGTATA	2	116	5727	1501	7344	1.6	79.2
AGAACTTCGTAGA	2	43	1041	264	1348	3.2	79.8
ATAACATCGTATG	2	2	708	82	792	0.3	89.6
ATACCTTCCTATA	2	7	516	56	579	1.2	90.2
ATAACCTCGTACA	2	5	648	42	695	0.7	93.9
ATACCTTAGTATA	2	5	1607	36	1648	0.3	97.8
ATAACATCGTATT	2	5	787	16	808	0.6	98
ATAACTTCTGATA	2	19	1208	20	1247	1.5	98.4
ATAACTTAGTAAA	2	4	1277	21	1302	0.3	98.4
ATGATTTCGTATA	2	4	863	9	876	0.5	99
ATAACATTGTATA	2	7	1199	10	1216	0.6	99.2
ATAGCCTCGTATA	2	1	2017	16	2034	0	99.2
ATAGCTTCGTAAA	2	1	1119	7	1127	0.1	99.4
ATAACTTTGTCAA	3	30	0	528	558	5.4	0
ATAACTTTGTACG	3	76	456	1486	2018	3.8	23.5
ATAACTTGGTTGA	3	25	136	387	548	4.6	26
ATAACTTGGTTTT	3	22	169	398	589	3.7	29.8
ATAACGTCATATG	3	151	1056	2177	3384	4.5	32.7
ATAATTTCATATC	3	48	393	747	1188	4	34.5
AGAACTCCGTACA	3	25	247	468	740	3.4	34.5
ATGACTTGGTATC	3	280	405	766	1451	19.3	34.6
ATAATTTTGTATC	3	19	220	405	644	3	35.2
ACAACTGCGTATC	3	36	401	732	1169	3.1	35.4
ATGACTTCGAATC	3	34	469	845	1348	2.5	35.7
AACACTTCGTATC	3	16	262	461	739	2.2	36.2
ATAACCTAGTATC	3	42	290	489	821	5.1	37.2
ATAGCTTCGCATC	3	16	223	373	612	2.6	37.4
ATAACTGCGTGGA	3	21	187	311	519	4	37.6
ATAATTGCGTATC	3	28	551	916	1495	1.9	37.6
ACAACTTGGTACA	3	37	371	614	1022	3.6	37.7
AGAACTGCGTATG	3	37	470	764	1271	2.9	38.1
ATAAGGTCGTATC	3	176	1920	3070	5166	3.4	38.5
AGAACGTCGTATT	3	14	273	436	723	1.9	38.5
ATAACTTTGTTGA	3	274	2739	4373	7386	3.7	38.5
AGAACTTCGTACC	3	18	198	314	530	3.4	38.7
ATATCTTAGTATC	3	205	1809	2843	4857	4.2	38.9
ATAACCTCGTCTC	3	21	208	326	555	3.8	39
ATACCTTGGTATG	3	54	475	741	1270	4.3	39.1
ATGACTTTGTAGA	3	31	301	469	801	3.9	39.1
ATAACTTCTAATT	3	52	614	956	1622	3.2	39.1
ATAACTACGTAAT	3	55	503	780	1338	4.1	39.2
ATACCTTGGTACA	3	47	522	808	1377	3.4	39.2
ACAACTTCCTATT	3	31	509	785	1325	2.3	39.3
ATAAATTGGTATC	3	27	441	680	1148	2.4	39.3
ATAAGTTCTTATC	3	245	2580	3970	6795	3.6	39.4
ACGACTTCGTGTA	3	12	273	420	705	1.7	39.4
ATGACATCGTATC	3	26	267	410	703	3.7	39.4
ATAACTTTATCTA	3	23	458	703	1184	1.9	39.4
ATACTTTCGTATT	3	25	363	555	943	2.7	39.5
ATAACCTAGTTTA	3	41	405	617	1063	3.9	39.6
CTAACTTTGTTTA	3	48	437	664	1149	4.2	39.7
TTGACTTCGTATT	3	7	210	317	534	1.3	39.8
AGAACTTAGCATA	3	46	489	719	1254	3.7	40.5
ATAACTTCGGAAC	3	77	1049	1537	2663	2.9	40.6
ATAAATTCGTGTC	3	18	218	318	554	3.2	40.7
ATCACTGCGTGTA	3	10	239	347	596	1.7	40.8
ATAATTACGTATG	3	17	248	360	625	2.7	40.8
ATAATTCCGTCTA	3	30	498	720	1248	2.4	40.9
ACAACTTCGAATC	3	23	247	357	627	3.7	40.9
ATAACTTGGGATT	3	59	798	1149	2006	2.9	41
ATATCTCCGTAGA	3	283	2283	3287	5853	4.8	41
ATACCTTCTTATG	3	15	338	483	836	1.8	41.2
ATAACTGCATATC	3	29	290	413	732	4	41.3
ACAACTCCGTAGA	3	53	638	908	1599	3.3	41.3
ATAACTATGTATG	3	134	748	1059	1941	6.9	41.4
AGAACTTCGTAAC	3	57	472	664	1193	4.8	41.5
ATGACTTCAAATA	3	8	228	320	556	1.4	41.6
AGAACTTCGTACT	3	30	483	677	1190	2.5	41.6
ATACCTTTGTACA	3	236	2534	3543	6313	3.7	41.7
ATAACTTAGTGAA	3	82	1225	1706	3013	2.7	41.8
ATAAATTCTTGTA	3	20	301	417	738	2.7	41.9
ATCACTTCATACA	3	22	213	294	529	4.2	42
AGAACTTCGCATC	3	34	539	741	1314	2.6	42.1
GTAACTTCGTGTC	3	27	391	537	955	2.8	42.1
ATAACTATGTCTA	3	57	972	1331	2360	2.4	42.2
ATAACTTGGTAGG	3	71	782	1065	1918	3.7	42.3
ATACCTTCGGGTA	3	63	720	980	1763	3.6	42.4
ATAACTGCTTATC	3	40	585	796	1421	2.8	42.4
ATGACTTCTTATT	3	102	1218	1657	2977	3.4	42.4
ATAACCTAGTAAA	3	51	812	1104	1967	2.6	42.4
ATAATTTTGTAAA	3	73	728	987	1788	4.1	42.4
ATAACTTCGACTC	3	62	716	967	1745	3.6	42.5
ATACCTTCATATT	3	178	2061	2762	5001	3.6	42.7
ATAACGTTGTTTA	3	37	606	812	1455	2.5	42.7
ATAACTTGCTGTA	3	48	506	678	1232	3.9	42.7
ACAACTTAGTACA	3	108	1137	1517	2762	3.9	42.8
ATAACCTAGAATA	3	31	478	636	1145	2.7	42.9
ATAAGTTTGTATG	3	52	586	778	1416	3.7	43
TTAACTTCTTAAA	3	26	393	519	938	2.8	43.1
GTAACTTCATAAA	3	74	991	1308	2373	3.1	43.1
ATAGATTCGTATG	3	13	219	289	521	2.5	43.1
ATAAGTTCGGATT	3	32	495	653	1180	2.7	43.1
GTATCTTCGTATT	3	24	342	451	817	2.9	43.1
ATAACTGGGTATC	3	16	299	394	709	2.3	43.1
GTAACTTCGGATC	3	82	940	1233	2255	3.6	43.3
ATATGTTCGTATG	3	60	783	1027	1870	3.2	43.3
ATAACTACCTATT	3	84	875	1142	2101	4	43.4
ATAAGTGCGTATT	3	76	833	1086	1995	3.8	43.4
ATGACTTGCTATA	3	15	337	437	789	1.9	43.5
ATAACTTCGGAAT	3	24	483	626	1133	2.1	43.6
ATAATTTAGTAAA	3	85	1400	1812	3297	2.6	43.6
AAAACTTCGTGGA	3	197	2957	3827	6981	2.8	43.6
ATAACGTGTTATA	3	36	624	807	1467	2.5	43.6
ATAGCCTCGTATG	3	34	461	596	1091	3.1	43.6
ATTACTTCTTATT	3	58	584	755	1397	4.2	43.6
ATAACTTCGATAA	3	30	550	708	1288	2.3	43.7
ATAACTTGATTTA	3	230	2784	3583	6597	3.5	43.7
ATAACTGCGTTTG	3	16	265	341	622	2.6	43.7
ATAGCTTTGTATT	3	31	593	762	1386	2.2	43.8
ATACCTTGGCATA	3	246	2788	3580	6614	3.7	43.8
AAAACTTCGTTGA	3	61	741	950	1752	3.5	43.8
ATAAGTTCGTAAC	3	337	2788	3574	6699	5	43.8
ATAGCCTAGTATA	3	35	291	372	698	5	43.9
AGAACTTAGTTTA	3	43	353	450	846	5.1	44
ATAGCTCCGTAGA	3	45	770	981	1796	2.5	44
TTAACTTCCTATT	3	47	1066	1358	2471	1.9	44
ATAACTCGGTAAA	3	58	523	666	1247	4.7	44
TGAACTTCTTATA	3	15	380	483	878	1.7	44
ACAACTTCTTCTA	3	25	417	530	972	2.6	44
AAAACGTCGTACA	3	14	241	306	561	2.5	44.1
ATCACTACGTACA	3	54	637	808	1499	3.6	44.1
ATTACTTCGGAAA	3	85	719	912	1716	5	44.1
ATAACATCGTCTT	3	213	2208	2792	5213	4.1	44.2
ATAACATCGTGTC	3	50	699	883	1632	3.1	44.2
ATGAATACGTATA	3	13	285	360	658	2	44.2
ATAACTGTATATA	3	22	347	438	807	2.7	44.2
AGAAATTCGTACA	3	28	458	578	1064	2.6	44.2
TTAACATCGTATT	3	43	584	737	1364	3.2	44.2
ATAACTTCTTAAC	3	194	2343	2956	5493	3.5	44.2
ATACTTTGGTATA	3	46	944	1190	2180	2.1	44.2
ATATCTTCGAATG	3	25	347	437	809	3.1	44.3
ATAACTCCTTACA	3	114	1460	1832	3406	3.3	44.3
TTCAGTTCGTATA	3	20	434	544	998	2	44.4
ATATCCTCGTAAA	3	105	1377	1725	3207	3.3	44.4
ATAAATTCGCAAA	3	24	307	384	715	3.4	44.4
ATATCTTAGTGTA	3	48	430	535	1013	4.7	44.6
ATAAGTTTGAATA	3	23	279	347	649	3.5	44.6
GTATCATCGTATA	3	27	261	324	612	4.4	44.6
AGCACTTCATATA	3	19	266	330	615	3.1	44.6
AAAATTCCGTATA	3	9	256	317	582	1.5	44.7
ATAACGACGTATC	3	10	248	307	565	1.8	44.7
ATATCTGGGTATA	3	20	507	627	1154	1.7	44.7
GTAACTTGGCATA	3	65	661	814	1540	4.2	44.8
ATAACGGCGTATT	3	31	437	538	1006	3.1	44.8
ATAGCTCCGAATA	3	45	831	1022	1898	2.4	44.8
ATAACATCGTAGG	3	37	503	618	1158	3.2	44.9
ATAGCTCCGTACA	3	152	1839	2259	4250	3.6	44.9
ATAAATTAATATA	3	132	1979	2430	4541	2.9	44.9
ATATACTCGTATA	3	70	670	822	1562	4.5	44.9
ATATCTTCCTAAA	3	118	1567	1922	3607	3.3	44.9
ATAGCTTCTTAAA	3	195	2096	2570	4861	4	44.9
ATAAATTCGTGAA	3	87	942	1155	2184	4	44.9
ATAACGCCGTAGA	3	115	1204	1473	2792	4.1	45
ATATCTACGTGTA	3	45	535	654	1234	3.6	45
CGAACTTCGTTTA	3	15	275	336	626	2.4	45
ATCACTTCGTAAC	3	23	337	411	771	3	45.1
CTGACATCGTATA	3	67	629	767	1463	4.6	45.1
ACAACTTCGTAGT	3	86	1123	1369	2578	3.3	45.1
GTAACTTCTTTTA	3	23	297	362	682	3.4	45.1
ATAACTTGCAATA	3	29	563	686	1278	2.3	45.1
ACAACTTGCTATA	3	482	532	648	1662	29	45.1
ATAACATCTTATG	3	45	683	831	1559	2.9	45.1
ATAACTTGTTCTA	3	1187	74	90	1351	87.9	45.1
AAAACTGCGTATT	3	131	1656	2011	3798	3.4	45.2
ACAACTACGTGTA	3	14	235	285	534	2.6	45.2
ATGTCCTCGTATA	3	69	1208	1456	2733	2.5	45.3
TTAACTTCGTAGT	3	38	535	644	1217	3.1	45.4
ATAACTTCTAATG	3	68	1071	1288	2427	2.8	45.4
GTCACCTCGTATA	3	173	1118	1338	2629	6.6	45.5
ATAACTTCGGACG	3	73	897	1072	2042	3.6	45.6
ATAACTTGTAATA	3	14	303	362	679	2.1	45.6
CTAACTTTTTATA	3	26	334	397	757	3.4	45.7
ATTACTACGCATA	3	17	346	411	774	2.2	45.7
ACAACTGCGTAGA	3	21	357	423	801	2.6	45.8
AGCACTTGGTATA	3	17	283	335	635	2.7	45.8
ATGGCGTCGTATA	3	159	2490	2947	5596	2.8	45.8
ATGACTTCTTCTA	3	71	784	927	1782	4	45.8
ATCACTTCGGCTA	3	44	605	715	1364	3.2	45.8
ATAACTTGGCCTA	3	77	1482	1750	3309	2.3	45.9
TTAACTGCGTAGA	3	32	463	546	1041	3.1	45.9
ATATTTTCGTATT	3	23	330	389	742	3.1	45.9
ATGGCCTCGTATA	3	36	473	556	1065	3.4	46
ATAACATTGCATA	3	52	1028	1207	2287	2.3	46
GTCACTTCGCATA	3	38	671	787	1496	2.5	46
ACAACTGAGTATA	3	50	834	976	1860	2.7	46.1
ATAGCTACGTCTA	3	51	619	724	1394	3.7	46.1
ATAAATTCCTGTA	3	27	301	352	680	4	46.1
ATATCTACGTAGA	3	163	1941	2268	4372	3.7	46.1
TCAACTTCGTGTA	3	85	1491	1742	3318	2.6	46.1
ACACCTTCGTACA	3	59	524	610	1193	4.9	46.2
ATCTCATCGTATA	3	43	422	490	955	4.5	46.3
ATGACTTAATATA	3	68	799	927	1794	3.8	46.3
ACAACTTAGGATA	3	41	679	786	1506	2.7	46.3
TTAACGTCGTCTA	3	62	733	848	1643	3.8	46.4
ATAGCTTCGCAAA	3	17	252	291	560	3	46.4
AGAGCTTCGTAGA	3	31	479	553	1063	2.9	46.4
ATGGCTACGTATA	3	23	288	331	642	3.6	46.5
ATAACTGGGTTTA	3	32	309	355	696	4.6	46.5
ATAAATTAGTATT	3	18	273	313	604	3	46.6
GTAACCTCGTACA	3	47	561	643	1251	3.8	46.6
ATAATTCCATATA	3	108	1568	1795	3471	3.1	46.6
ATAAGTTAGTAAA	3	15	477	546	1038	1.4	46.6
AGAACTTCGGATT	3	31	473	541	1045	3	46.6
AGAATTTCGTAGA	3	15	344	393	752	2	46.7
ATAACTAAATATA	3	37	813	928	1778	2.1	46.7
ATACCGTCGTTTA	3	22	636	725	1383	1.6	46.7
ATGCCCTCGTATA	3	80	1321	1505	2906	2.8	46.7
TTAAATTTGTATA	3	51	840	957	1848	2.8	46.7
ATAAATTCGTCTT	3	26	294	334	654	4	46.8
GTAACTTCTTATT	3	35	423	479	937	3.7	46.9
AAAACCTTGTATA	3	20	395	447	862	2.3	46.9
AGACCTTCTTATA	3	109	1392	1573	3074	3.5	46.9
TTAACTTGGTATG	3	6	307	346	659	0.9	47
AGGACTTCATATA	3	39	755	848	1642	2.4	47.1
GTCACTTCGTAAA	3	37	492	552	1081	3.4	47.1
ATTTCTTCGTATT	3	68	845	948	1861	3.7	47.1
AGAATTTCGTACA	3	20	279	313	612	3.3	47.1
ATCATTTCGTAAA	3	68	878	984	1930	3.5	47.2
TTGACCTCGTATA	3	42	582	652	1276	3.3	47.2
ATTACCTCATATA	3	44	772	864	1680	2.6	47.2
ATGACTCGGTATA	3	74	885	990	1949	3.8	47.2
ATAAGTTGGCATA	3	82	1447	1616	3145	2.6	47.2
ATAACTTCCTCTG	3	23	471	526	1020	2.3	47.2
TGAACTTAGTATA	3	157	2117	2363	4637	3.4	47.3
ATAAATTTGAATA	3	80	896	999	1975	4.1	47.3
ATCAGTTCGTTTA	3	17	270	300	587	2.9	47.4
AGAACAGCGTATA	3	96	1300	1443	2839	3.4	47.4
ATCACTTCAAATA	3	56	925	1021	2002	2.8	47.5
ATAACTATTTATA	3	115	1520	1677	3312	3.5	47.5
ATAGTTACGTATA	3	49	740	816	1605	3.1	47.6
AAAACTTCGCTTA	3	18	304	335	657	2.7	47.6
ATAACTTGGAGTA	3	24	247	272	543	4.4	47.6
ATAACTATCTATA	3	32	435	479	946	3.4	47.6
TGAGCTTCGTATA	3	99	1424	1568	3091	3.2	47.6
TTTACATCGTATA	3	20	239	263	522	3.8	47.6
CTAACTTCTAATA	3	100	1498	1648	3246	3.1	47.6
ATAACATCCTTTA	3	93	1350	1485	2928	3.2	47.6
CTTTCTTCGTATA	3	16	346	380	742	2.2	47.7
AGCATTTCGTATA	3	35	786	862	1683	2.1	47.7
TTAACATCGCATA	3	25	331	363	719	3.5	47.7
ACGACTTAGTATA	3	39	583	638	1260	3.1	47.7
CTAAGTTCGAATA	3	47	742	812	1601	2.9	47.7
TTAACATCGTTTA	3	67	700	766	1533	4.4	47.7
ATGACTAGGTATA	3	36	736	804	1576	2.3	47.8
ATAACTTTTAATA	3	24	546	596	1166	2.1	47.8
AAAACTTCAAATA	3	73	1164	1269	2506	2.9	47.8
AAAACATGGTATA	3	39	635	692	1366	2.9	47.9
ATAAGTTCGTCTG	3	54	1083	1179	2316	2.3	47.9
ATGGCTTCCTATA	3	76	1062	1156	2294	3.3	47.9
ATAATGTCGTGTA	3	114	1463	1592	3169	3.6	47.9
ATGCCTTCGTGTA	3	86	1375	1496	2957	2.9	47.9
ATAACCTTTTATA	3	28	890	968	1886	1.5	47.9
CTAACTTCGGTTA	3	24	324	352	700	3.4	47.9
TTGACTTCGTTTA	3	308	2968	3221	6497	4.7	48
ACCACTTCGGATA	3	23	363	392	778	3	48.1
CTAGCGTCGTATA	3	83	1206	1301	2590	3.2	48.1
ATGACTTACTATA	3	72	1385	1491	2948	2.4	48.2
TGCACTTCGTATA	3	18	265	285	568	3.2	48.2
ATATTTACGTATA	3	191	2476	2662	5329	3.6	48.2
ATGTCTTCGGATA	3	34	494	531	1059	3.2	48.2
ATCACTGGGTATA	3	39	781	839	1659	2.4	48.2
TATACTTCGTATA	3	39	555	595	1189	3.3	48.3
GTCATTTCGTATA	3	226	3049	3268	6543	3.5	48.3
ATGGCTTCATATA	3	524	5487	5874	11885	4.4	48.3
ATATGTTCCTATA	3	78	1197	1280	2555	3.1	48.3
ATGAATTCGTAGA	3	63	997	1066	2126	3	48.3
AAATCTTCGTAGA	3	7	289	309	605	1.2	48.3
GTAGCTTAGTATA	3	14	334	357	705	2	48.3
ATAAGTTCCAATA	3	93	1382	1477	2952	3.2	48.3
GTAACCACGTATA	3	118	2033	2172	4323	2.7	48.3
ACAATTTTGTATA	3	475	6497	6935	13907	3.4	48.4
ATAACATCGTTCA	3	20	435	464	919	2.2	48.4
TTAAGTTCCTATA	3	16	306	326	648	2.5	48.4
AACACTACGTATA	3	80	1287	1369	2736	2.9	48.5
ATAACTTCACAGA	3	71	1352	1438	2861	2.5	48.5
ATAACGGCCTATA	3	48	693	737	1478	3.2	48.5
ATAATGTGGTATA	3	17	331	352	700	2.4	48.5
CTACCTTAGTATA	3	25	442	470	937	2.7	48.5
AGCACTTCGTATG	3	32	382	406	820	3.9	48.5
AAATCTCCGTATA	3	117	1526	1621	3264	3.6	48.5
ATATCAGCGTATA	3	40	614	650	1304	3.1	48.6
ATCTCTTCGTCTA	3	17	256	271	544	3.1	48.6
TTAACTAAGTATA	3	29	382	404	815	3.6	48.6
ATAAGCTCGTAGA	3	74	1098	1160	2332	3.2	48.6
GTTACATCGTATA	3	21	268	283	572	3.7	48.6
GTTACTTCGTACA	3	21	622	654	1297	1.6	48.7
ATAGCTTCGTTGA	3	11	331	348	690	1.6	48.7
ATAAAATCGAATA	3	26	687	722	1435	1.8	48.8
ATAACCGCGCATA	3	52	696	730	1478	3.5	48.8
ATAGCTTGGGATA	3	78	842	883	1803	4.3	48.8
ACAAGTTCGTGTA	3	26	289	303	618	4.2	48.8
CTAACTTCAAATA	3	53	609	638	1300	4.1	48.8
ATAGCCTCGTAGA	3	196	2914	3050	6160	3.2	48.9
AGAACTTCGCTTA	3	23	386	404	813	2.8	48.9
ATAACATCAAATA	3	25	515	539	1079	2.3	48.9
ATTACCTTGTATA	3	38	629	658	1325	2.9	48.9
ATAGCTTCGTAGG	3	60	1380	1443	2883	2.1	48.9
ATAATTCCTTATA	3	41	624	652	1317	3.1	48.9
GTATCTGCGTATA	3	64	634	662	1360	4.7	48.9
ATAATTACGTGTA	3	21	363	379	763	2.8	48.9
GTAACTTCATAGA	3	104	1286	1342	2732	3.8	48.9
ATAGCTTCATCTA	3	149	2110	2201	4460	3.3	48.9
CAATCTTCGTATA	3	25	309	322	656	3.8	49
CGAACTCCGTATA	3	17	245	255	517	3.3	49
ACAGCTTGGTATA	3	50	912	948	1910	2.6	49
AAAAGTTCGTAAA	3	22	399	414	835	2.6	49.1
CTAACGGCGTATA	3	26	273	283	582	4.5	49.1
AGCACTTCGTCTA	3	34	435	450	919	3.7	49.2
ATAATTTCCTCTA	3	67	1084	1120	2271	3	49.2
ATATCTTCACATA	3	133	1759	1815	3707	3.6	49.2
ATTACTACCTATA	3	68	1012	1044	2124	3.2	49.2
ATTACTACGTTTA	3	36	688	709	1433	2.5	49.2
CTAACTTCATAGA	3	14	337	347	698	2	49.3
ATGAGTTCGTAGA	3	67	1180	1215	2462	2.7	49.3
TACACTTCGTATA	3	30	518	533	1081	2.8	49.3
ATAACGTCGACTA	3	29	368	378	775	3.7	49.3
TTAACTCCGGATA	3	12	326	334	672	1.8	49.4
TTGACTTCGTAAA	3	13	375	383	771	1.7	49.5
ATTACTTCGGTTA	3	279	3623	3695	7597	3.7	49.5
AGTGCTTCGTATA	3	24	420	428	872	2.8	49.5
ATAAAGTTGTATA	3	17	382	389	788	2.2	49.5
ATCACTTCCTAGA	3	35	757	770	1562	2.2	49.6
ATAACTGCTCATA	3	16	294	299	609	2.6	49.6
ACATCTGCGTATA	3	43	532	541	1116	3.9	49.6
ATAAGTTAGTAGA	3	177	2571	2607	5355	3.3	49.7
ATAGCTGCGAATA	3	38	582	590	1210	3.1	49.7
TAAACTTGGTATA	3	241	3121	3161	6523	3.7	49.7
GTAATTTTGTATA	3	39	563	570	1172	3.3	49.7
TTAACTTCATAAA	3	24	334	337	695	3.5	49.8
ATAAAGTCCTATA	3	114	1862	1876	3852	3	49.8
ATAGGTTCGTAAA	3	19	294	296	609	3.1	49.8
ATGGGTTCGTATA	3	96	1285	1287	2668	3.6	50
ACTCCTTCGTATA	3	40	790	790	1620	2.5	50
TTAGCTTCGAATA	3	24	467	467	958	2.5	50
ATACCTTCGGCTA	3	39	655	655	1349	2.9	50
CTATCATCGTATA	3	8	271	271	550	1.5	50
ACAACTGCGTGTA	3	13	255	255	523	2.5	50
ATACGTTCTTATA	3	41	905	904	1850	2.2	50
ATATGATCGTATA	3	17	296	295	608	2.8	50.1
TTAATTCCGTATA	3	13	264	263	540	2.4	50.1
ATCAAATCGTATA	3	89	1465	1454	3008	3	50.2
ATTTCTTCGTACA	3	58	918	911	1887	3.1	50.2
GTAGCTTCTTATA	3	128	1835	1817	3780	3.4	50.2
GTTACTCCGTATA	3	67	915	906	1888	3.5	50.2
GTACCTTCGCATA	3	71	841	832	1744	4.1	50.3
GTCACTTCATATA	3	11	275	272	558	2	50.3
AAAAATGCGTATA	3	69	1344	1329	2742	2.5	50.3
AGAGCTACGTATA	3	41	619	612	1272	3.2	50.3
AAAAGTTCCTATA	3	54	670	662	1386	3.9	50.3
GAAACTTAGTATA	3	102	1754	1732	3588	2.8	50.3
ATAGCTTCGATTA	3	19	310	306	635	3	50.3
ATAACTGGCTATA	3	38	522	515	1075	3.5	50.3
GGAAATTCGTATA	3	20	382	376	778	2.6	50.4
AATACTTCGTTTA	3	16	382	376	774	2.1	50.4
ATAAGTTTATATA	3	20	321	315	656	3	50.5
GCAACATCGTATA	3	47	835	818	1700	2.8	50.5
AGAACTACGGATA	3	25	289	283	597	4.2	50.5
TGTACTTCGTATA	3	80	1571	1531	3182	2.5	50.6
ATAAATTCTTACA	3	22	430	419	871	2.5	50.6
ATTATTTCTTATA	3	61	1125	1094	2280	2.7	50.7
ATAACGGCGTCTA	3	334	1492	1450	3276	10.2	50.7
TTAACCTCATATA	3	36	389	378	803	4.5	50.7
ATAACGGAGTATA	3	41	738	716	1495	2.7	50.8
ATAGCTTCGGTTA	3	121	2041	1978	4140	2.9	50.8
TAAATTTCGTATA	3	36	643	622	1301	2.8	50.8
ATTTCTCCGTATA	3	69	864	835	1768	3.9	50.9
ACAAGTTCGTACA	3	30	414	400	844	3.6	50.9
ATATCTCAGTATA	3	76	416	401	893	8.5	50.9
AAAACGTCGAATA	3	25	377	363	765	3.3	50.9
ATTATGTCGTATA	3	98	1521	1462	3081	3.2	51
AAAACTCCCTATA	3	102	1696	1621	3419	3	51.1
ATGGCATCGTATA	3	28	314	297	639	4.4	51.4
ATGATTTAGTATA	3	19	310	293	622	3.1	51.4
CTTACTTCGTCTA	3	23	434	410	867	2.7	51.4
TTAAGTTCGAATA	3	197	2712	2555	5464	3.6	51.5
GTTACTTAGTATA	3	94	1712	1605	3411	2.8	51.6
CGAGCTTCGTATA	3	18	249	233	500	3.6	51.7
ATAAGGACGTATA	3	50	859	803	1712	2.9	51.7
ATAAAGTGGTATA	3	22	470	438	930	2.4	51.8
AACACATCGTATA	3	19	339	315	673	2.8	51.8
AAAATTTCGTAGA	3	24	499	457	980	2.4	52.2
AGAACTGTGTATA	3	24	259	237	520	4.6	52.2
TCAACTTCGTCTA	3	83	1419	1298	2800	3	52.2
TTAAGTTTGTATA	3	92	1478	1340	2910	3.2	52.4
ATAATTCCCTATA	3	67	415	376	858	7.8	52.5
ATAACCCCTTATA	3	34	647	586	1267	2.7	52.5
GAAACTTCGTAGA	3	53	925	837	1815	2.9	52.5
ACAAAATCGTATA	3	49	977	880	1906	2.6	52.6
AATTCTTCGTATA	3	24	679	611	1314	1.8	52.6
ATTACTCGGTATA	3	14	332	298	644	2.2	52.7
GTGAATTCGTATA	3	31	283	254	568	5.5	52.7
ATCACTTGTTATA	3	57	987	885	1929	3	52.7
ATAAGGTGGTATA	3	82	1367	1216	2665	3.1	52.9
ATCTATTCGTATA	3	10	347	308	665	1.5	53
GTATATTCGTATA	3	19	361	319	699	2.7	53.1
GTTACTTCGAATA	3	14	389	340	743	1.9	53.4
TTATCTTCGTAGA	3	94	1129	978	2201	4.3	53.6
ATACCTTTTTATA	3	21	269	232	522	4	53.7
ATTACTTTGTGTA	3	13	350	301	664	2	53.8
ATTAGTTTGTATA	3	46	1012	866	1924	2.4	53.9
ATATATTCGGATA	3	46	621	511	1178	3.9	54.9
ATATCTTCGGACA	3	102	250	204	556	18.3	55.1
ATAGCTTCGACTA	3	16	282	229	527	3	55.2
GTAAGTTCGTCTA	3	16	343	276	635	2.5	55.4
ATTACGACGTATA	3	31	653	511	1195	2.6	56.1
ATAACTCCGGTTA	3	3	485	31	519	0.6	94
GTACTTTCGTATA	3	1	604	5	610	0.2	99.2
GTAAACTCGTATA	3	0	1087	8	1095	0	99.3
ATAACTACTTATG	3	0	715	3	718	0	99.6
TTACATTCGTATA	3	0	1103	0	1103	0	100
AAAACTTCTTACA	3	51	466	0	517	9.9	100
ATGACTTCGATTT	4	58	501	1205	1764	3.3	29.4
ATAACTCCGCTTT	4	28	242	578	848	3.3	29.5
ATTACTTGGTTGA	4	13	219	501	733	1.8	30.4
ATTACATCGTTTT	4	727	4003	8770	13500	5.4	31.3
ATATCTATGTAGA	4	27	176	383	586	4.6	31.5
ATAGCGTCATGTA	4	20	176	377	573	3.5	31.8
ATGACTTTATGTA	4	18	183	391	592	3	31.9
CTAACTCAGTGTA	4	66	518	1093	1677	3.9	32.2
ACAACGTCTTATC	4	23	277	581	881	2.6	32.3
ATGACTGCATATC	4	38	306	635	979	3.9	32.5
ATGAATTTGTGTA	4	37	234	485	756	4.9	32.5
ATATCTTGGTGTC	4	17	238	473	728	2.3	33.5
CGAACTTAGTACA	4	21	259	514	794	2.6	33.5
AGAATTTGGTATG	4	49	489	959	1497	3.3	33.8
AAAACTTGGTAAG	4	18	314	607	939	1.9	34.1
ATAACTTCCAGAA	4	60	432	826	1318	4.6	34.3
ATGACTTGATATC	4	59	574	1084	1717	3.4	34.6
AGTACTTGGTATG	4	50	564	1051	1665	3	34.9
GTAACTTTGCGTA	4	50	676	1256	1982	2.5	35
TTCACATCGTATC	4	318	2610	4838	7766	4.1	35
ATACAGTCGTATC	4	375	3727	6899	11001	3.4	35.1
ATGACTTTATCTA	4	31	325	587	943	3.3	35.6
ATTACTTCGAAGG	4	23	194	349	566	4.1	35.7
GTCAGTTCGTATC	4	83	504	900	1487	5.6	35.9
ATAATCTAGTATC	4	254	1957	3449	5660	4.5	36.2
TTAATTTCGAATC	4	17	202	356	575	3	36.2
AGAACTCCATATC	4	54	553	970	1577	3.4	36.3
ATACCTAGGTAGA	4	11	199	339	549	2	37
AGAAATTCGCATG	4	45	434	734	1213	3.7	37.2
TTAATTTGGTTTA	4	194	1797	3028	5019	3.9	37.2
ATATTTCCGTATC	4	67	802	1342	2211	3	37.4
AAACCTACATATA	4	22	258	430	710	3.1	37.5
CTAACTACGTGTG	4	123	243	404	770	16	37.6
ATGAGTTAGTATC	4	40	620	1029	1689	2.4	37.6
ACAACTTGGTCTT	4	22	248	410	680	3.2	37.7
AGAGCTTGGTATG	4	9	192	312	513	1.8	38.1
ATAATTCAGTATC	4	15	312	506	833	1.8	38.1
TTAATTTAGTAAA	4	9	192	310	511	1.8	38.2
AAAAATTCATATC	4	74	896	1426	2396	3.1	38.6
ATAAATACGTCTC	4	23	295	468	786	2.9	38.7
ATAACATCCGATC	4	70	527	835	1432	4.9	38.7
ATACCATGGTACA	4	53	429	678	1160	4.6	38.8
GGAACTTTGTATT	4	10	304	476	790	1.3	39
ATAACTCCAGAAA	4	84	1207	1889	3180	2.6	39
TTAATTTCGTACC	4	44	658	1027	1729	2.5	39.1
ATAACGTGATAAA	4	23	318	490	831	2.8	39.4
GGAACCTCGTAAA	4	29	346	531	906	3.2	39.5
ATAAATTCTAATT	4	44	422	647	1113	4	39.5
ATATAGTCGTATC	4	27	301	458	786	3.4	39.7
ATAACGACGTTCA	4	133	1054	1600	2787	4.8	39.7
AAAACGTCGTAAG	4	17	234	353	604	2.8	39.9
ACAACTAGGAATA	4	19	270	406	695	2.7	39.9
AAGACTTAGTAGA	4	23	286	430	739	3.1	39.9
CTAAATTCGGATG	4	25	428	641	1094	2.3	40
AAAACATTGTATG	4	35	440	655	1130	3.1	40.2
TTAATCTCGTGTA	4	5	219	326	550	0.9	40.2
ATTATTTCGTAAC	4	44	479	713	1236	3.6	40.2
CTATCTTTATATA	4	140	1942	2889	4971	2.8	40.2
ATAGGTTCATATG	4	16	274	406	696	2.3	40.3
ATAAGTTCGAGAA	4	16	268	397	681	2.3	40.3
AAGACTACGTATG	4	27	377	557	961	2.8	40.4
ATAATTTGTAATA	4	23	220	325	568	4	40.4
TTAACGCCGTAAA	4	39	419	617	1075	3.6	40.4
CTGCCTTCGTATT	4	23	364	536	923	2.5	40.4
TTTACTTCGGATC	4	91	825	1213	2129	4.3	40.5
ATAACAGGGTGTA	4	19	372	545	936	2	40.6
ACCACTTGGGATA	4	58	1033	1495	2586	2.2	40.9
ATAAACACGTATG	4	92	1309	1894	3295	2.8	40.9
AGCACATCGTGTA	4	50	553	799	1402	3.6	40.9
AAAACTGCGTTGA	4	13	219	316	548	2.4	40.9
ATTAATTCGCATC	4	8	213	306	527	1.5	41
ATCACTTAGCAGA	4	21	211	300	532	3.9	41.3
ACAGCTTCGTTTG	4	11	220	311	542	2	41.4
ATCACGTCCTATT	4	38	353	497	888	4.3	41.5
AATACTACGTAGA	4	24	332	458	814	2.9	42
GTAACTTAGTTCA	4	19	209	288	516	3.7	42.1
ATATCGTCGCAAA	4	10	241	332	583	1.7	42.1
ATAACATCAAACA	4	34	532	731	1297	2.6	42.1
TAAACTTCGAAAA	4	69	787	1080	1936	3.6	42.2
ACTACTTCGAAGA	4	12	212	290	514	2.3	42.2
GTAACCTCGCATT	4	39	489	667	1195	3.3	42.3
AGACCGGCGTATA	4	20	347	471	838	2.4	42.4
GGAACCTAGTATA	4	84	1133	1537	2754	3.1	42.4
ATCAGTTACTATA	4	44	624	830	1498	2.9	42.9
CTAAAGTCGTAGA	4	48	631	837	1516	3.2	43
GTAACGTTGTATT	4	15	209	276	500	3	43.1
ACAACCACGTTTA	4	21	223	293	537	3.9	43.2
ATACCCTCATCTA	4	24	460	604	1088	2.2	43.2
GGAAATTCGTTTA	4	15	324	425	764	2	43.3
ATAACCCCGGAAA	4	66	665	869	1600	4.1	43.4
TTAACTTAGGGTA	4	24	464	603	1091	2.2	43.5
GGATCGTCGTATA	4	28	447	580	1055	2.7	43.5
ATAACTGCGGGTC	4	50	629	816	1495	3.3	43.5
ATAATTTTAAATA	4	19	330	427	776	2.4	43.6
ATAACCTTGGTTA	4	15	295	381	691	2.2	43.6
TTAACTTCGTCCC	4	82	1192	1533	2807	2.9	43.7
ATGTCTACGAATA	4	99	977	1253	2329	4.3	43.8
TTAATTTAGGATA	4	15	243	311	569	2.6	43.9
ATTATTTCGTGTG	4	23	326	417	766	3	43.9
ATAACTGCTAACA	4	39	448	573	1060	3.7	43.9
GTAAATTGGGATA	4	18	248	317	583	3.1	43.9
ATATCTTCTTACT	4	18	336	428	782	2.3	44
ATTACTTCGATTC	4	129	1631	2072	3832	3.4	44
AAAATATGGTATA	4	36	582	739	1357	2.7	44.1
ATTACGTCTTGTA	4	65	824	1045	1934	3.4	44.1
TTAACTTTTAATA	4	5	232	292	529	0.9	44.3
AAAAGTTCGGATT	4	82	1168	1462	2712	3	44.4
TTGACCTCGAATA	4	26	287	357	670	3.9	44.6
ACAGCATCTTATA	4	51	399	490	940	5.4	44.9
GTGACGTTGTATA	4	39	560	685	1284	3	45
ATAAGATTGTATT	4	18	244	298	560	3.2	45
CCAACCTGGTATA	4	45	367	448	860	5.2	45
CAAACTTCATAGA	4	12	345	419	776	1.5	45.2
ATTAACTCGAATA	4	18	381	462	861	2.1	45.2
ATATCCGCATATA	4	128	1552	1877	3557	3.6	45.3
GTGACTTCGCATG	4	31	308	372	711	4.4	45.3
TTAGATTCGTTTA	4	64	598	720	1382	4.6	45.4
CTACCCTGGTATA	4	15	404	486	905	1.7	45.4
ATGTCTTCGCAGA	4	74	775	930	1779	4.2	45.5
ATAATTCCGGTTA	4	68	715	855	1638	4.2	45.5
ATGACTTCTAACA	4	16	304	363	683	2.3	45.6
TTCACTTTGAATA	4	68	956	1132	2156	3.2	45.8
ATTACATCGTAAG	4	32	568	672	1272	2.5	45.8
AGAACCAGGTATA	4	27	412	486	925	2.9	45.9
ATAAGGTCTTCTA	4	97	1295	1523	2915	3.3	46
GTACTTTCGTTTA	4	75	1327	1557	2959	2.5	46
AAAACTTCTATTA	4	36	495	579	1110	3.2	46.1
GTCACATCGAATA	4	30	321	373	724	4.1	46.3
ATTATTTCGCGTA	4	31	352	408	791	3.9	46.3
GTAACTTCGGCGA	4	41	472	545	1058	3.9	46.4
TAAACTTCGCAAA	4	42	561	646	1249	3.4	46.5
TTAGCTTGGAATA	4	28	510	587	1125	2.5	46.5
TAAACTTCTTTTA	4	51	724	833	1608	3.2	46.5
ATTACTCGGCATA	4	33	592	680	1305	2.5	46.5
ATAAGTTGCTAAA	4	31	334	383	748	4.1	46.6
TGAACTCCATATA	4	49	753	860	1662	2.9	46.7
AAGACTGCGTTTA	4	23	323	366	712	3.2	46.9
ACAGCTCCGGATA	4	34	743	836	1613	2.1	47.1
ATAGCATCGGAGA	4	56	643	723	1422	3.9	47.1
ATAAGTTAGAACA	4	11	323	361	695	1.6	47.2
AAAACACAGTATA	4	37	340	378	755	4.9	47.4
ATAGAGTCCTATA	4	83	964	1071	2118	3.9	47.4
AATACTGCGTTTA	4	28	478	530	1036	2.7	47.4
CTCATATCGTATA	4	42	564	621	1227	3.4	47.6
ATTATTAAGTATA	4	13	361	397	771	1.7	47.6
TTGAGTTTGTATA	4	27	351	386	764	3.5	47.6
TCTAATTCGTATA	4	50	803	882	1735	2.9	47.7
AATCCTTTGTATA	4	61	618	675	1354	4.5	47.8
ATAAGTTCGTCGT	4	33	403	439	875	3.8	47.9
TTATCCTCTTATA	4	18	366	398	782	2.3	47.9
ATAGCACTGTATA	4	32	281	302	615	5.2	48.2
ATTACTGTGTAGA	4	122	1886	2002	4010	3	48.5
TTATATTCGTGTA	4	25	344	364	733	3.4	48.6
ATCCGTTCGAATA	4	55	491	517	1063	5.2	48.7
GTGACTACGTCTA	4	17	423	445	885	1.9	48.7
CATACTTTGTATA	4	85	981	1025	2091	4.1	48.9
TTAGCTACGGATA	4	20	454	472	946	2.1	49
ACAGGATCGTATA	4	25	413	429	867	2.9	49
AGAACTCGTTATA	4	25	464	480	969	2.6	49.2
ATACGATTGTATA	4	31	523	541	1095	2.8	49.2
ATATGGTCGTGTA	4	96	1211	1239	2546	3.8	49.4
ACGGCTTCGGATA	4	41	496	502	1039	3.9	49.7
GTCAGTTCGGATA	4	30	385	388	803	3.7	49.8
TTAACTTTCAATA	4	20	458	458	936	2.1	50
GAAAATTCTTATA	4	41	735	732	1508	2.7	50.1
TAAACTCCTTATA	4	23	415	413	851	2.7	50.1
CTAAGTACCTATA	4	28	573	551	1152	2.4	51
ATAAGTTACAATA	4	79	949	895	1923	4.1	51.5
TTGTCTGCGTATA	4	10	273	257	540	1.9	51.5
GTTACTTACTATA	4	108	1395	1312	2815	3.8	51.5
ATATCTACGGATT	4	21	403	379	803	2.6	51.5
AACACGGCGTATA	4	138	1856	1249	3243	4.3	59.8
AAAAAATCATATA	4	5	357	220	582	0.9	61.9
ATAACGTTGTGGA	4	0	524	8	532	0	98.5
AGGACTAGGTATA	4	0	1063	7	1070	0	99.3
ATGACTTGTTGCA	5	151	1156	3158	4465	3.4	26.8
ATAAATGTGTTGA	5	19	186	472	677	2.8	28.3
ATGACGAGGTATG	5	72	508	1262	1842	3.9	28.7
ATCACTCCGTCAG	5	36	230	516	782	4.6	30.8
ATAAGGTGATGTA	5	36	387	828	1251	2.9	31.9
ATAGTTTGGGATG	5	28	286	601	915	3.1	32.2
CTATCTGCCTACA	5	32	378	785	1195	2.7	32.5
GTAATTTTTTATC	5	13	264	546	823	1.6	32.6
AGAACGTGATATC	5	38	288	588	914	4.2	32.9
AGAAGTGCGTACC	5	30	231	464	725	4.1	33.2
ATAACTGGCTAAG	5	48	494	985	1527	3.1	33.4
ATAATCCCGTGAA	5	24	298	593	915	2.6	33.4
CTAGTTCCGTGTA	5	18	312	620	950	1.9	33.5
TTAAAATAGTAGA	5	54	695	1369	2118	2.5	33.7
CTAACGTCGGTCA	5	22	219	430	671	3.3	33.7
AGAATAACGTGTA	5	20	306	595	921	2.2	34
ATAACGTGACAAA	5	17	218	420	655	2.6	34.2
ATACTTTTGAATG	5	123	1275	2425	3823	3.2	34.5
TTAAATTCCGATG	5	18	189	357	564	3.2	34.6
ACAAAGACGTATC	5	16	228	414	658	2.4	35.5
TTGACTGCATATG	5	48	384	696	1128	4.3	35.6
AAAGGTTGGTTTA	5	12	175	317	504	2.4	35.6
ACCACTTAGTCAA	5	22	272	485	779	2.8	35.9
ATAATTCCTACTA	5	38	560	947	1545	2.5	37.2
GTAACTGCCGATT	5	106	872	1430	2408	4.4	37.9
GTGCCTTCGTTAA	5	103	1338	2189	3630	2.8	37.9
TGAACTTCATAAT	5	12	249	397	658	1.8	38.5
ATGATATCGTTAA	5	22	285	454	761	2.9	38.6
ATGAGTTAACATA	5	89	1064	1663	2816	3.2	39
AAAAAGGCGTACA	5	115	1418	2208	3741	3.1	39.1
ATTACCTAGGATC	5	101	1384	2134	3619	2.8	39.3
AGAAGTTCTCATG	5	52	389	594	1035	5	39.6
TTTAGTTCGTCTC	5	78	895	1364	2337	3.3	39.6
ATCATTTCAAGTA	5	18	274	417	709	2.5	39.7
GCATGTTCGTATG	5	4	275	416	695	0.6	39.8
TTAACTTCGGTAC	5	42	411	620	1073	3.9	39.9
ACATCGGAGTATA	5	108	1038	1549	2695	4	40.1
GTGGCTTGGGATA	5	67	1030	1534	2631	2.5	40.2
ATTATTTTACATA	5	63	943	1391	2397	2.6	40.4
ATATAATAGTATC	5	23	206	303	532	4.3	40.5
ATTTCTCGGTTTA	5	14	263	383	660	2.1	40.7
AGATAATCATATA	5	137	1247	1802	3186	4.3	40.9
TACTCCTCGTATA	5	22	491	708	1221	1.8	41
CCACCTTCGCATT	5	36	456	649	1141	3.2	41.3
ATCACTGCCGGTA	5	35	624	877	1536	2.3	41.6
TTAGCTACGCATC	5	10	213	299	522	1.9	41.6
ATTCCCTCGTAAG	5	103	1182	1650	2935	3.5	41.7
TTTAATTCGCAGA	5	93	979	1355	2427	3.8	41.9
GTAAATTCACACA	5	5	223	308	536	0.9	42
ATAGCTTATGCTA	5	27	323	438	788	3.4	42.4
ATAGAATCCTATG	5	120	1491	1974	3585	3.3	43
AGAGTTTCGATTA	5	18	275	356	649	2.8	43.6
ATTACTCGCTTTA	5	21	357	455	833	2.5	44
ATTAGCTTATATA	5	18	253	310	581	3.1	44.9
GTAGTTTCCTAGA	5	64	604	730	1398	4.6	45.3
TTGACCCGGTATA	5	17	247	291	555	3.1	45.9
TTTACTTATTATC	5	41	484	570	1095	3.7	45.9
ATAACATGCCACA	5	29	345	403	777	3.7	46.1
ATTACATACTTTA	5	28	354	404	786	3.6	46.7
ATATATGATTATA	5	21	239	254	514	4.1	48.5
TTAAGTTCCAATT	5	30	482	504	1016	3	48.9
TTTACTTAAGATA	5	82	1334	1373	2789	2.9	49.3
CTATCTTGACATC	6	53	313	1500	1866	2.8	17.3
ATGACATGCTCCA	6	34	147	491	672	5.1	23
GTCAATAAGTATC	6	21	261	649	931	2.3	28.7
GAAACTGGGTGAA	6	29	226	522	777	3.7	30.2
GTAGCATCTAATC	6	29	220	459	708	4.1	32.4
ATAGGTTCGCTCG	6	51	403	769	1223	4.2	34.4
TTGACAACATATG	6	51	472	896	1419	3.6	34.5
TAGGCTTCTTTTA	6	31	235	424	690	4.5	35.7
ATTACGCTATATG	6	25	214	367	606	4.1	36.8
AAATCCTGTAATA	6	20	252	405	677	3	38.4
ATCATTCCCATTA	6	405	4232	6728	11365	3.6	38.6
ATAAACTGGTTAT	6	802	0	0	802	100	#DIV/0!
