# Supplementary material for: Evaluation of a library of loxP variants with a wide range of recombination efficiencies by Cre
Source: PLoS One. 2022 Oct 21;17(10):e0276657. doi: 10.1371/journal.pone.0276657 (PMC9586403; doi:10.1371/journal.pone.0276657)
Supplement: S3 File — (TXT) [file pone.0276657.s006.txt]

f = open("induc5cyc_1.fastq") 
f2 = open("induc5cyc_2.fastq")
f3 = f.readlines()
f4 = f2.readlines()

count = 0

lox_count_list = []
lox_only_list = []

for l, x in zip(f3, f4):
    #print(l,x)

    count += 1
    if count % 4 == 2:
        if "GGGCGAATTG" in str(l) and "CGCAATTAAC" in str(x):
            #print(l,x)

            l = str(l).split("GGGCGAATTG")  
            x = str(x).split("CGCAATTAAC")
            wanted = l[1][:44]
            wanted2 = x[1][:44]
            #print (wanted, wanted2)
            
            splited = wanted.split("GGATACTTTATACGAAGTTAT")
            
            splited2 = wanted2.split("ATGTATGCTATACGAAGTTAT")
                    #print(splited[0], splited[1], splited2[0], splited[1])
            if len(splited) == 2 and len(splited2) == 2:   #MUST_NEED!!
                lox2272 = str(splited[0].strip())
                linker_fwd = str(splited[1].strip())
                
                loxp = str(splited2[0].strip())
                linker_rev = str(splited2[1].strip())
                if len(lox2272) == 13 and len(loxp) == 13:
                    #print(lox2272, linker_fwd, loxp, linker_rev)
                    if not loxp == "ATAACTTCGTATA":
                        #print(lox2272, linker_fwd, loxp, linker_rev)
                        if not loxp in lox_only_list:
                            lox_only_list.append(loxp)
                            lox_count = [loxp, 0, 0, 0, 0]
                            if linker_fwd == "TGATCAATTC" and linker_rev =="GGCATATGGA":
                                lox_count[1] += 1
                                lox_count_list.append(lox_count)
                            elif linker_fwd == "CATATGCTAC" and linker_rev =="AGGCCTCTCA":
                                lox_count[2] += 1
                                lox_count_list.append(lox_count)
                            elif linker_fwd == "CATATGCTAC" and linker_rev =="GGCATATGGA":
                                lox_count[3] += 1
                                lox_count_list.append(lox_count)

            
                            else:
                                lox_count[4] += 1
                                lox_count_list.append(lox_count)
                        else:
                            if linker_fwd == "TGATCAATTC" and linker_rev =="GGCATATGGA":
                                position = lox_only_list.index(loxp)
                                lox_count_list[position][1] += 1
                            elif linker_fwd == "CATATGCTAC" and linker_rev =="AGGCCTCTCA":
                                position = lox_only_list.index(loxp)
                                lox_count_list[position][2] += 1
                            elif linker_fwd == "CATATGCTAC" and linker_rev =="GGCATATGGA":
                                position = lox_only_list.index(loxp)
                                lox_count_list[position][3] += 1
                            else:
                                position = lox_only_list.index(loxp)
                                lox_count_list[position][4] += 1

for j in lox_count_list:
    print (j)
